# Supplementary material for: Profundae diversitas: the uncharted genetic diversity in a newly studied group of fungal root endophytes
Source: Mycology. 2015 Jul 24;6(3-4):139–50. doi: 10.1080/21501203.2015.1070213 (PMC6106079; doi:10.1080/21501203.2015.1070213)
Supplement: Supplementary_material.zip [file TMYC_A_1070213_SM8098.zip]

Archive with 8 entries (7 files):
- Supplementary material/
- Supplementary material/Figure captions.docx
- Supplementary material/Figure_S2.tif
- Supplementary material/Figure_S3.tif
- Supplementary material/Figure_S4.tif
- Supplementary material/Figure_S5.tif
- Supplementary material/Figure_S6.tif
- Supplementary material/Figure_S7.tif
